# Supplementary material for: The sensitivity of transcriptomics BMD modeling to the methods used for microarray data normalization
Source: PLoS One. 2020 May 15;15(5):e0232955. doi: 10.1371/journal.pone.0232955 (PMC7228135; doi:10.1371/journal.pone.0232955)
Supplement: S1 Dataset — (ZIP) [file pone.0232955.s001.zip]

Archive with 2 entries (2 files):
- Mezencev_Auerbach_5_cmpds_7_normalizations_BMDExpress.bm2
- Mezencev_Auerbach_BMDExpress_ProjectFile_readme.pdf
